# Supplementary material for: Exploring the Potential of a Highly Scalable Metal-Organic Framework CALF-20 for Selective Gas Adsorption at Low Pressure
Source: Polymers (Basel). 2023 Feb 2;15(3):760. doi: 10.3390/polym15030760 (PMC9921038; doi:10.3390/polym15030760)
Supplement: Supplementary file 1 [file polymers-15-00760-s001.zip]

Archive with 1 entries (1 files):
- polymers-2159376-supplementary.pdf
